# Supplementary material for: A unique sessile loricate euglenid, Lepocinclis loricata sp. nov. (Euglenophyta, Phacaceae), from South Africa: Evolutionary implications
Source: J Phycol. 2026 Apr 15;62(3):846–54. doi: 10.1111/jpy.70163 (PMC13280771; doi:10.1111/jpy.70163)
Supplement: Supplementary file 2 — Table S1. List of species and sampling data of isolates/strains used in this study. GenBank accession numbers and their nSSU, nLSU, and cpLSU rDNA genes sequences are given, with new sequences indicated in bold type. [file JPY-62-846-s001.xlsx]

## Sheet: Arkusz1
Table S1. List of isolates/strains used in this study. GenBank accession numbers are given with new sequences indicated in bold type
genus	species	isolate/strain	cpSSU rDNA	nSSU rDNA	cpLSU rDNA
Colacium	elongatum	Jjockji033107A	FJ719645	FJ719601	FJ719710
Colacium	vesiculosum	MI04	FJ719646	FJ719602	FJ719711
Colacium	vesiculosum	MI11	KT305043	DQ140154	KT305126
Cryptoglena	pigra	CCAP12121	JQ356810	AJ532437	EF525364
Cryptoglena	similis	Seungun081409L	JQ356816	JQ356769	-
Cryptoglena	skujae	SAG1088	EU221484	AJ532438	EF525362
Discoplastis	adunca	Beopsu100210Q	KT305058	KT304824	KT305152
Discoplastis	angusta	Banmun010910B	KT305059	KT304825	KT305153
Discoplastis	constricta	UW2486INo	MT591620	MT591641	-
Discoplastis	gasterosteus	UW2171Wos	MT591621	MT591645	MT591600
Discoplastis	spathirhyncha	UW2485IK1	MT591623	MT591650	MT591603
Euglena	agilis	MI08	FJ719652	FJ719607	EF525322
Euglena	clara	SAG2598	FJ719654	AJ532423	EF525326
Euglena	deses	SAG122420	FJ719656	AJ532410	EF525328
Euglena	geniculata	Daejeon101004	FJ719657	FJ719609	FJ719657
Euglena	pseudostellata	Jilnal030207I	FJ719660	KT304823	KT305140
Euglena	splendens	MI47	EU370497	DQ140150	EF525306
Euglena	stellata	MI09	EU221493	AY523032	EF525305
Euglena	undulata	MI03	EU221486	DQ140148	EF525324
Euglena	viridis	SAG122417d	AF289248	AJ532417	FJ719719
Euglenaria	anabaena	Geumdong090304B	FJ719667	FJ719616	FJ719721
Euglenaria	caudata	SHNUQ20C2	OM865825	OM891638	OM865825
Euglenaria	clavata	SAG122432	KT305057	AJ532436	KT305150
Eutreptia	viridis	SAG12261c	FJ719670	AF157312	EF525294
Eutreptiella	gymnastica	Masan	FJ719671	FJ719618	EF525292
Eutreptiella	gymnastica	NIES381	FJ719672	AF081590	EF525293
Flexiglena	variabilis	Gungnamji052507K	FJ719651	FJ719606	FJ719715
Flexiglena	variabilis	UW1687UR16	MT591614	MT591634	MT591594
Flexiglena	variabilis	UW1838Kudr	MT591615	MT591635	MT591596
Flexiglena	variabilis	UW2241Kie	MT591617	MT591637	MT591598
Lepocinclis	acus	ASW08037	-	AJ532458	-
Lepocinclis	acus	SAG12241b	-	AJ532460	EF525351
Lepocinclis	acus	Tai	KT305060	KT304826	KT305154
Lepocinclis	acus	UTEX1316	FJ719673	AF152104	EF525350
Lepocinclis	acus	UW2444Pio	PX714913	MW730860	PX714906
Lepocinclis	caudata	UW1926Ora	MT591624	MK534197	MT591604
Lepocinclis	conica	ACOI2959	-	MK534183	-
Lepocinclis	fominii	UW2245Kie	MT591625	MK534199	MT591605
Lepocinclis	fusca	ACOI1414	-	AY935691	-
Lepocinclis	fusca	ASW08080	KT305061	KT304827	KT305155
Lepocinclis	fusca	Saeraewool102007P	KT305064	KT304830	KT305158
Lepocinclis	fusca	UW2071Ur17	-	MW730864	-
Lepocinclis	fusiformis	ACOI1025	AF289249	AY935697	-
Lepocinclis	globosa	UW2220IK1	PX714910	MK534208	MW748162
Lepocinclis	globulus	UW1962Reg	-	MK534217	-
Lepocinclis	gracillicauda	UW2324Ur19	MT591626	MK534224	MT591606
Lepocinclis	gracillimoides	UW1580Laz	-	MW730865	-
Lepocinclis	gracillimoides	UW2000Blo	PX714907	MW730867	-
Lepocinclis	hispidulus	Bangudae101407E	KT305071	KT304837	KT305165
Lepocinclis	longissima	UW2443Pio	PX714912	MW730870	MW748163
Lepocinclis	longissima	UW2553BWo	-	MW730873	-
Lepocinclis	loricata	NWU3020Kny4	PX714914	PX714915	PX714901
Lepocinclis	marssonii	UW1961Ora	MT591628	MK534233	MT591608
Lepocinclis	ovum	SAG12448	AY221726	AF110419	MH898674
Lepocinclis	oxyuris	UW1818Ora	-	MW730881	-
Lepocinclis	oxyuris	UW2561BWo	-	MW730890	MW748171
Lepocinclis	oxyuris	MSU	-	HQ287920	-
Lepocinclis	oxyuris	UW2251GWl	-	MW730876	MW748165
Lepocinclis	pseudofominii	UW1825Woj	PX714911	MK534234	PX714905
Lepocinclis	pseudospiroides	UW2464Mak	PX714908	MW730897	PX714903
Lepocinclis	sphagnophila	UW1947Jel	-	MK534238	MT591609
Lepocinclis	spirogyroides	Beopsu101908B	KT305072	KT304838	KT305166
Lepocinclis	spirogyroides	Gahang033107D	KT305073	KT304839	KT305167
Lepocinclis	spirogyroides	Jooklim110407G	KT305074	KT304840	KT305168
Lepocinclis	steinii	Cheongsan052507K5	KT305076	KT304841	KT305170
Lepocinclis	torta	MI101	KT305077	KT304842	EF525348
Lepocinclis	torta	SAG122416	EU221497	AJ532456	FJ719725
Lepocinclis	torta	UW2475Per	-	MW730900	-
Lepocinclis	torta	UWOB	AF289245	AY935696	-
Lepocinclis	tripteris	UW2484Lys	PX714909	MW730903	PX714904
Monomorphina	aenigmatica	ACOI1055	FJ719677	FJ719621	FJ719727
Monomorphina	pyrum	ASW08010	JN603946	JN603858	JN603983
Monomorphina	pyrum	Deokjin072109F	JN603949	JN603861	JN603986
Monomorphina	soropyrum	ASW08042	JN603956	JN603868	JN603993
Phacus	acuminatus	Jilnal033107G	FJ719682	FJ719626	FJ719729
Phacus	ankylonoton	Mokpo033107E	KF744160	KF744065	KF744191
Phacus	applanatus	Beopsu030709E	KF744161	KF744066	KF744193
Phacus	arnoldii	CCAC2432B	FJ719696	GQ422793	FJ719738
Phacus	arnoldii	UW2313Pil	-	MN149563	-
Phacus	caudatus	Suwol060709C	KF744186	KF744094	KF744221
Phacus	inflexus	ACOI1336	FJ719684	FJ719629	EF525347
Phacus	limnophilus	ACOI1026	AY626056	DQ249877	-
Phacus	limnophilus	Gungnamji052507L	KF744172	KF744077	KF744203
Phacus	limnophilus	Malinta012810I	KT305079	KT304843	KT305171
Phacus	limnophilus	UW1988Reg	-	MN149576	-
Phacus	minutus	Daepyeong101908E	KF744182	KF744088	KF744214
Phacus	orbicularis	Beopsu030709G	KF744175	KF744082	KF744207
Phacus	parvulus	ACOI1093	EU221503	AJ532472	EF525346
Phacus	pleuronectes	NJP1	FJ719689	FJ719633	FJ719733
Phacus	pusillus	SAG12615	FJ719692	AJ532471	EF525334
Phacus	salinus	Daepyeong033107G	KF744185	-	KF744220
Phacus	tortus	UW1845Jel	MT591629	KP944112	PX714902
Strombomonas	acuminata	S5C	FJ719704	AF445461	FJ719745
Strombomonas	borystheniensis	S10	FJ719699	DQ140131	FJ719740
Strombomonas	eurystoma	S600	FJ719701	DQ140132	FJ719742
Strombomonas	fluviatilis	Gungnamji052507CS	-	KT304848	-
Strombomonas	triquetra	Cp1D	FJ719698	FJ719640	FJ719739
Strombomonas	verrucosa	Migok033107D	KT305081	KT304845	KT305173
Trachelomonas	caudata	ACOI1103	EU221509	FJ719641	FJ719746
Trachelomonas	planctonica	Bibong1004045	KT305087	KT304851	KT305178
Trachelomonas	playfairii	SAG128314	FJ719708	DQ249885	EF525381
Trachelomonas	rugulosa	SAG128316	EU221520	AY359944	EF525372
Trachelomonas	sp.	T516	EU221515	DQ140137	EF525370
Trachelomonas	sp.	Kwoanam102007J	KT305089	KT304854	KT305182
Trachelomonas	volvocina	UTEX1327	EU221519	AF096995	EF525373
ACOI, Culture Collection of Algae at the Department of Botany, University of Coimbra, Portugal; CCAP, Culture Collection of Algae and Protozoa, Scotland, United Kingdom; SAG, Sammlung von Algenkulturen Pflanzenphysiologisches Institut der Universität Göttingen, Germany; UTEX, Culture Collection of Algae at the University of Texas at Austin, TX, USA.
